# Supplementary material for: A Global Nutritional Tool for Monitoring Westernized Dietary Transition: Validation of the Westernized Diet Index Using a Large Population Sample and Biomarkers of Metabolic Health
Source: Nutrients. 2026 Jan 21;18(2):349. doi: 10.3390/nu18020349 (PMC12845090; doi:10.3390/nu18020349)
Supplement: Supplementary file 1 [file nutrients-18-00349-s001.zip]

Archive with 1 entries (1 files):
- nutrients-4080392-supplementary.pdf
